# Supplementary material for: (E)-3-Dimethyl­amino-1-(2-pyrid­yl)prop-2-en-1-one
Source: Acta Crystallogr Sect E Struct Rep Online. 2009 Aug 8;65(Pt 9):o2103. doi: 10.1107/S1600536809030530 (PMC2969911; doi:10.1107/S1600536809030530)
Supplement: Supplementary file 2 [file e-65-o2103-Isup2.hkl]

# 
# h,k,l, Fc-squared, Fo-squared, sigma(Fo-squared) and status flag 
# 
data_I
_shelx_title ' z in P2(1)/n' 
_shelx_refln_list_code          4 
_shelx_F_calc_maximum      137.44 
_exptl_crystal_F_000       376.00 
_reflns_d_resolution_high  0.8256 
 
loop_ 
 _symmetry_equiv_pos_as_xyz 
 'x, y, z' 
 '-x+1/2, y+1/2, -z+1/2' 
 '-x, -y, -z' 
 'x-1/2, -y-1/2, z-1/2' 
 
_cell_length_a     5.6670 
_cell_length_b    23.1170 
_cell_length_c     7.6880 
_cell_angle_alpha  90.000 
_cell_angle_beta  108.172 
_cell_angle_gamma  90.000 
 
_shelx_F_squared_multiplier     1.000 
 
loop_ 
 _refln_index_h 
 _refln_index_k 
 _refln_index_l 
 _refln_F_squared_calc 
 _refln_F_squared_meas 
 _refln_F_squared_sigma 
 _refln_observed_status 
   2   0   0       20.97       17.83      0.84 o 
   4   0   0       15.84       16.80      1.32 o 
   6   0   0       62.52       70.93      5.86 o 
   1   1   0       49.57       36.19      0.62 o 
   2   1   0       17.58       16.92      0.58 o 
   3   1   0      477.14      483.90      5.04 o 
   4   1   0       23.30       28.57      1.38 o 
   5   1   0       25.13       28.63      2.10 o 
   6   1   0        1.77        2.67      1.34 o 
   0   2   0        7.06        5.09      0.24 o 
   1   2   0     7619.74     7639.18     66.19 o 
   2   2   0       72.30       80.40      1.28 o 
   3   2   0        2.80        2.72      0.38 o 
   4   2   0        0.39        0.75      0.33 o 
   5   2   0       24.37       27.99      2.12 o 
   6   2   0       29.47       32.01      3.25 o 
   1   3   0     1080.84     1035.93     10.51 o 
   2   3   0       66.39       65.56      1.13 o 
   3   3   0       31.60       29.68      0.90 o 
   4   3   0       13.44       13.53      0.83 o 
   5   3   0       18.64       18.02      1.48 o 
   6   3   0        9.18        9.83      1.92 o 
   0   4   0      649.16      651.54      7.76 o 
   1   4   0      218.53      194.55      2.02 o 
   2   4   0       76.81       70.00      1.18 o 
   3   4   0       23.13       24.98      0.84 o 
   4   4   0        6.69        9.65      0.82 o 
   5   4   0       24.42       25.90      1.89 o 
   6   4   0        2.16        2.40      2.07 o 
   1   5   0       97.81       88.27      1.31 o 
   2   5   0      554.47      603.14      6.25 o 
   3   5   0      149.37      160.81      2.30 o 
   4   5   0       10.70       12.06      1.08 o 
   5   5   0        0.58        0.21      0.65 o 
   6   5   0        0.18        4.51      2.77 o 
   0   6   0     2115.70     2130.30     24.17 o 
   1   6   0     1170.35     1135.72      9.49 o 
   2   6   0      253.98      276.76      3.26 o 
   3   6   0      307.85      320.75      3.70 o 
   4   6   0       10.35        8.47      1.54 o 
   5   6   0        7.09        8.19      1.08 o 
   6   6   0        7.69       11.04      2.55 o 
   1   7   0        1.54        1.02      0.23 o 
   2   7   0      361.71      356.03      3.71 o 
   3   7   0      333.60      364.76      4.09 o 
   4   7   0        3.21        2.40      0.62 o 
   5   7   0        5.33        4.23      0.87 o 
   6   7   0        8.45       10.46      1.58 o 
   0   8   0       48.68       57.98      1.55 o 
   1   8   0       74.43       79.65      1.26 o 
   2   8   0      492.98      517.34      5.06 o 
   3   8   0       75.67       76.37      2.40 o 
   4   8   0       28.01       31.58      1.73 o 
   5   8   0        5.33        5.85      0.93 o 
   6   8   0        2.56        3.97      1.54 o 
   1   9   0      642.72      673.53      6.16 o 
   2   9   0      113.80      171.59      2.26 o 
   3   9   0       28.21       34.56      1.38 o 
   4   9   0       47.56       43.00      1.81 o 
   5   9   0        9.77       10.46      1.37 o 
   6   9   0        2.78        2.77      1.70 o 
   0  10   0       55.79       64.56      1.77 o 
   1  10   0        1.77        3.67      0.37 o 
   2  10   0       73.89       78.95      1.43 o 
   3  10   0       39.82       41.95      1.63 o 
   4  10   0       18.07       15.30      1.36 o 
   5  10   0       27.52       24.87      1.81 o 
   6  10   0        0.07        0.09      1.07 o 
   1  11   0      107.78       98.03      1.62 o 
   2  11   0        6.67        6.71      0.56 o 
   3  11   0        7.08        9.91      0.99 o 
   4  11   0       54.65       50.03      2.01 o 
   5  11   0        2.25        3.47      0.82 o 
   0  12   0       18.87       19.94      1.16 o 
   1  12   0       96.55       90.65      1.60 o 
   2  12   0       22.96       23.92      1.20 o 
   3  12   0       67.75       71.99      2.47 o 
   4  12   0        0.78        0.57      0.52 o 
   5  12   0       15.92       18.62      1.65 o 
   1  13   0       44.45       50.50      1.23 o 
   2  13   0        6.88        6.74      0.56 o 
   3  13   0       17.02       14.18      1.20 o 
   4  13   0       12.74       14.66      1.34 o 
   5  13   0       13.92       11.96      1.36 o 
   0  14   0        7.23       11.12      1.01 o 
   1  14   0       27.07       27.89      1.10 o 
   2  14   0      156.17      150.46      2.71 o 
   3  14   0        2.95        1.86      0.66 o 
   4  14   0       19.92       18.30      1.77 o 
   5  14   0       15.66       13.66      1.47 o 
   1  15   0        3.38        2.20      0.43 o 
   2  15   0        0.92        1.24      0.47 o 
   3  15   0      171.37      154.34      3.56 o 
   4  15   0       37.44       33.46      2.03 o 
   5  15   0        0.87        0.60      0.78 o 
   0  16   0      290.08      290.66      5.25 o 
   1  16   0        3.84        7.56      0.69 o 
   2  16   0       11.73       13.13      1.00 o 
   3  16   0       33.91       34.01      2.69 o 
   4  16   0        3.81        2.88      0.83 o 
   5  16   0        4.10        2.72      0.90 o 
   1  17   0       25.51       25.15      1.11 o 
   2  17   0      309.11      278.00      8.39 o 
   3  17   0       12.96       13.37      1.35 o 
   4  17   0       12.46       10.91      1.31 o 
   5  17   0        3.23        3.97      1.04 o 
   0  18   0       15.40       10.88      1.23 o 
   1  18   0       54.53       51.23      1.47 o 
   2  18   0        0.44       -0.54      0.54 o 
   3  18   0        1.83        1.28      0.68 o 
   4  18   0        0.10        0.18      0.71 o 
   1  19   0       66.82       63.12      1.69 o 
   2  19   0       36.40       33.56      1.91 o 
   3  19   0       19.43       20.17      2.12 o 
   4  19   0        5.73        8.56      1.79 o 
   0  20   0      127.45      114.14      4.23 o 
   1  20   0        9.67       10.01      1.28 o 
   2  20   0        0.04        0.32      0.65 o 
   3  20   0        0.05        0.60      0.72 o 
   4  20   0        0.15       -0.81      0.81 o 
   1  21   0       51.74       58.79      1.97 o 
   2  21   0        5.04        5.42      1.04 o 
   3  21   0        2.49        3.89      1.23 o 
   4  21   0        3.05        3.89      1.32 o 
   0  22   0      322.22      309.32      6.62 o 
   1  22   0      215.50      208.25      4.43 o 
   2  22   0        2.58        3.82      1.26 o 
   3  22   0        2.62        2.49      1.21 o 
   4  22   0        0.85       -0.29      1.56 o 
   1  23   0        0.47        1.38      0.92 o 
   2  23   0        6.29        6.00      1.51 o 
   3  23   0       39.64       44.79      3.16 o 
   0  24   0      377.97      361.55     13.00 o 
   1  24   0      111.85      113.37      4.84 o 
   2  24   0        0.00        1.08      1.26 o 
   3  24   0        5.33        7.32      1.77 o 
   1  25   0        0.77        3.16      1.37 o 
   2  25   0        4.09        4.75      2.61 o 
   0  26   0       41.84       45.95      5.18 o 
   1  26   0        7.27        4.71      1.72 o 
   2  26   0        3.88        1.79      2.00 o 
   1  27   0        0.24       -0.44      1.18 o 
   0  28   0        0.01        0.16      1.79 o 
  -5   0   1      169.59      172.49      6.23 o 
  -3   0   1        0.05       -0.11      0.28 o 
  -1   0   1       17.92        8.65      0.45 o 
   1   0   1     3915.59     4158.38     56.54 o 
   3   0   1       77.54       60.42      3.10 o 
   5   0   1        7.89       11.12      2.60 o 
  -6   1   1        4.40        6.64      1.78 o 
  -5   1   1       25.12       29.26      1.81 o 
  -4   1   1        0.62        0.82      0.37 o 
  -3   1   1      115.07      115.00      1.82 o 
  -2   1   1      166.87      153.94      2.70 o 
  -1   1   1     3183.27     3173.10     25.16 o 
   0   1   1      487.70      504.19      4.29 o 
   1   1   1        4.86        7.53      0.35 o 
   2   1   1     1428.32     1510.84     12.68 o 
   3   1   1        1.07        0.96      0.31 o 
   4   1   1        0.72        1.81      0.48 o 
   5   1   1        1.94        3.86      1.16 o 
   6   1   1        3.46        8.00      2.53 o 
  -6   2   1      162.96      174.15     10.58 o 
  -5   2   1       48.21       50.13      2.13 o 
  -4   2   1        5.14        5.72      0.65 o 
  -3   2   1      111.33      104.02      1.70 o 
  -2   2   1       54.51       52.86      0.94 o 
  -1   2   1      161.63      152.11      1.85 o 
   0   2   1      770.41      899.86      7.44 o 
   1   2   1     1744.61     1791.08     14.47 o 
   2   2   1      235.83      229.70      2.68 o 
   3   2   1      150.36      174.26      2.50 o 
   4   2   1       27.77       27.29      1.77 o 
   5   2   1        2.43        2.12      0.82 o 
   6   2   1        9.56       16.53      2.66 o 
  -6   3   1       13.72       16.41      1.86 o 
  -5   3   1        3.11        4.84      1.03 o 
  -4   3   1      107.10      124.92      2.52 o 
  -3   3   1       62.78       55.45      1.16 o 
  -2   3   1     1767.00     1829.33     15.05 o 
  -1   3   1      187.31      208.81      2.39 o 
   0   3   1     2162.17     2150.56     17.38 o 
   1   3   1    18888.59    17360.53    243.05 o 
   2   3   1       31.04       25.65      0.99 o 
   3   3   1      196.66      203.58      2.99 o 
   4   3   1        0.19        1.75      0.84 o 
   5   3   1        3.67        5.52      2.26 o 
   6   3   1       10.80       14.58      4.04 o 
  -6   4   1        0.82        1.73      1.00 o 
  -5   4   1       44.41       41.25      2.49 o 
  -4   4   1       11.66       10.78      0.87 o 
  -3   4   1      101.19      115.91      1.78 o 
  -2   4   1      715.60      770.13      7.66 o 
  -1   4   1      248.16      231.36      2.33 o 
   0   4   1     1256.85     1299.78     10.63 o 
   1   4   1     5678.07     5737.94     49.22 o 
   2   4   1      108.84      105.36      1.56 o 
   3   4   1        4.91        6.12      0.53 o 
   4   4   1      172.36      173.30      3.16 o 
   5   4   1        0.12        0.23      0.68 o 
   6   4   1        0.02       -1.39      1.39 o 
  -6   5   1       13.91       13.99      1.80 o 
  -5   5   1       71.09       68.19      2.36 o 
  -4   5   1       32.48       39.14      1.48 o 
  -3   5   1       30.32       27.76      0.79 o 
  -2   5   1        0.06       -0.11      0.21 o 
  -1   5   1      680.46      718.79      6.21 o 
   0   5   1     8454.07     8315.16     76.56 o 
   1   5   1       56.76       64.17      1.26 o 
   2   5   1      265.42      277.18      3.04 o 
   3   5   1       60.56       71.84      1.45 o 
   4   5   1       30.35       34.82      1.42 o 
   5   5   1        0.21        1.54      0.69 o 
   6   5   1        7.46       10.25      2.13 o 
  -6   6   1        4.85        6.39      1.35 o 
  -5   6   1        3.09        2.61      0.76 o 
  -4   6   1       67.84       70.79      2.82 o 
  -3   6   1      393.48      379.08      4.08 o 
  -2   6   1        6.84       12.73      0.47 o 
  -1   6   1       93.71       84.74      1.22 o 
   0   6   1      155.23      151.81      1.76 o 
   1   6   1      294.91      309.71      3.55 o 
   2   6   1      309.60      321.49      3.75 o 
   3   6   1      109.68      116.25      3.77 o 
   4   6   1       14.03        9.86      1.26 o 
   5   6   1        0.00        0.71      0.59 o 
   6   6   1        2.96        6.63      1.51 o 
  -6   7   1        0.39        2.86      1.84 o 
  -5   7   1        0.45        0.22      0.58 o 
  -4   7   1      279.80      270.76      4.10 o 
  -3   7   1        1.49        1.96      0.43 o 
  -2   7   1       27.18       29.58      0.73 o 
  -1   7   1        2.23        3.52      0.38 o 
   0   7   1      356.21      365.32      3.95 o 
   1   7   1        6.21        7.85      0.37 o 
   2   7   1       16.88       18.29      0.85 o 
   3   7   1       19.07       19.03      1.20 o 
   4   7   1       26.13       27.04      1.66 o 
   5   7   1        4.71        3.96      0.86 o 
   6   7   1        0.60        2.79      1.68 o 
  -6   8   1        9.20        6.69      1.28 o 
  -5   8   1        0.03       -0.07      0.64 o 
  -4   8   1        9.91       11.03      1.11 o 
  -3   8   1       45.88       54.74      1.46 o 
  -2   8   1      131.86      138.73      1.90 o 
  -1   8   1       65.82       64.13      1.33 o 
   0   8   1       12.04       12.34      0.53 o 
   1   8   1        2.93        2.11      0.35 o 
   2   8   1       39.44       35.83      1.10 o 
   3   8   1        0.08        0.54      0.33 o 
   4   8   1        2.74        3.97      0.79 o 
   5   8   1        2.04        2.52      1.21 o 
  -6   9   1        0.60        0.85      0.83 o 
  -5   9   1        0.24        0.72      0.58 o 
  -4   9   1       12.79       14.44      1.26 o 
  -3   9   1       53.48       55.93      1.65 o 
  -2   9   1      430.99      439.33      4.48 o 
  -1   9   1      942.03     1055.48      9.96 o 
   0   9   1       45.44       43.30      1.37 o 
   1   9   1      199.56      195.90      2.40 o 
   2   9   1      363.64      366.66      4.56 o 
   3   9   1        3.13        3.49      0.54 o 
   4   9   1       36.29       36.44      1.92 o 
   5   9   1        7.39        8.95      1.21 o 
  -6  10   1        0.61        0.36      0.95 o 
  -5  10   1        1.87        1.59      0.67 o 
  -4  10   1        0.03       -0.32      0.46 o 
  -3  10   1       45.21       50.46      1.54 o 
  -2  10   1      252.91      316.73      3.56 o 
  -1  10   1      353.28      361.35      4.14 o 
   0  10   1       73.00       70.65      1.31 o 
   1  10   1      167.66      158.00      2.10 o 
   2  10   1        2.32        1.04      0.34 o 
   3  10   1       27.56       25.09      1.21 o 
   4  10   1        0.05       -0.08      0.52 o 
   5  10   1       11.81       10.48      1.29 o 
  -6  11   1        1.74        2.50      1.00 o 
  -5  11   1        1.20        1.93      0.72 o 
  -4  11   1       20.27       20.68      1.50 o 
  -3  11   1        4.69        6.75      0.68 o 
  -2  11   1      193.32      211.07      2.72 o 
  -1  11   1      463.53      523.41      5.67 o 
   0  11   1       69.92       74.50      1.40 o 
   1  11   1      166.14      167.75      2.26 o 
   2  11   1        6.36        7.81      0.69 o 
   3  11   1       52.26       47.22      1.50 o 
   4  11   1        0.07       -0.01      0.53 o 
   5  11   1       40.06       43.80      2.40 o 
  -6  12   1        0.04        0.50      0.74 o 
  -5  12   1        4.07        4.62      0.93 o 
  -4  12   1        1.22        1.06      0.55 o 
  -3  12   1        0.41        0.70      0.36 o 
  -2  12   1      891.06      939.89      8.67 o 
  -1  12   1       61.55       75.11      1.49 o 
   0  12   1       52.58       46.85      1.49 o 
   1  12   1       71.30       63.35      1.45 o 
   2  12   1       18.27       18.61      1.03 o 
   3  12   1       23.91       25.97      1.56 o 
   4  12   1       26.97       27.07      1.81 o 
   5  12   1        0.16        0.65      0.71 o 
  -5  13   1        0.03        0.74      0.64 o 
  -4  13   1        0.80        0.62      0.56 o 
  -3  13   1       42.89       36.22      1.60 o 
  -2  13   1      504.29      513.56      5.38 o 
  -1  13   1        2.13        0.56      0.32 o 
   0  13   1       66.48       66.61      1.41 o 
   1  13   1      262.92      265.15      3.29 o 
   2  13   1       40.15       39.61      2.73 o 
   3  13   1       43.32       34.33      1.78 o 
   4  13   1        6.38        7.97      1.08 o 
   5  13   1        0.76        0.23      0.84 o 
  -5  14   1        0.00        0.44      0.63 o 
  -4  14   1        1.04        0.89      0.64 o 
  -3  14   1        0.65        0.89      0.50 o 
  -2  14   1        0.02        1.14      0.37 o 
  -1  14   1      300.25      298.82      3.66 o 
   0  14   1       42.00       40.16      1.14 o 
   1  14   1       26.33       22.31      0.92 o 
   2  14   1        0.31        0.32      0.41 o 
   3  14   1       23.63       20.62      1.49 o 
   4  14   1        2.60        1.81      0.77 o 
   5  14   1        0.51        0.19      0.76 o 
  -5  15   1       13.43       16.45      1.59 o 
  -4  15   1       23.89       21.07      1.60 o 
  -3  15   1       37.71       33.82      1.78 o 
  -2  15   1        4.03        4.80      0.62 o 
  -1  15   1       43.69       48.24      1.34 o 
   0  15   1       58.29       62.18      1.71 o 
   1  15   1        0.75        0.76      0.35 o 
   2  15   1       36.37       38.69      1.50 o 
   3  15   1       34.25       36.34      2.34 o 
   4  15   1       25.41       23.96      1.80 o 
   5  15   1       10.91       13.70      1.58 o 
  -5  16   1        2.23        3.12      0.91 o 
  -4  16   1       16.71       14.29      1.54 o 
  -3  16   1       14.65       16.83      1.38 o 
  -2  16   1       14.69       20.98      1.17 o 
  -1  16   1       16.63       16.69      0.93 o 
   0  16   1       23.29       23.43      1.20 o 
   1  16   1       28.95       29.30      1.44 o 
   2  16   1        0.30        0.06      0.52 o 
   3  16   1        0.28        0.83      0.66 o 
   4  16   1        2.39        3.31      0.87 o 
   5  16   1        0.81        0.67      1.02 o 
  -5  17   1       12.49       15.82      1.61 o 
  -4  17   1       59.10       52.60      2.28 o 
  -3  17   1       18.55       14.78      1.34 o 
  -2  17   1        9.21       10.66      0.92 o 
  -1  17   1        2.65        4.41      0.60 o 
   0  17   1      111.29      108.36      2.07 o 
   1  17   1       29.64       31.09      1.49 o 
   2  17   1       27.38       27.92      1.47 o 
   3  17   1       22.54       21.42      1.60 o 
   4  17   1        0.01       -0.04      0.84 o 
  -5  18   1        3.54        5.56      1.07 o 
  -4  18   1        3.00        3.90      0.92 o 
  -3  18   1       96.98       88.54      2.77 o 
  -2  18   1       20.46       20.93      1.56 o 
  -1  18   1       25.29       26.83      1.38 o 
   0  18   1      216.46      209.79      3.13 o 
   1  18   1        1.70        2.05      0.74 o 
   2  18   1       22.82       22.62      1.65 o 
   3  18   1       12.61        8.99      1.45 o 
   4  18   1       14.60       14.12      1.84 o 
  -4  19   1       32.42       28.85      2.03 o 
  -3  19   1        2.29        1.78      0.94 o 
  -2  19   1        0.03        0.98      0.71 o 
  -1  19   1        1.71        1.29      0.52 o 
   0  19   1      106.76      111.87      2.52 o 
   1  19   1      309.81      305.18      5.45 o 
   2  19   1       77.00       71.02      3.08 o 
   3  19   1        2.51        3.78      1.15 o 
   4  19   1        0.52        1.12      0.96 o 
  -4  20   1        0.30        0.90      1.07 o 
  -3  20   1        1.01        0.50      0.75 o 
  -2  20   1       24.02       22.52      1.91 o 
  -1  20   1       78.67       69.73      3.51 o 
   0  20   1        0.45        1.26      0.58 o 
   1  20   1      252.66      236.87      4.78 o 
   2  20   1        6.83        7.37      1.43 o 
   3  20   1       34.39       31.56      2.52 o 
   4  20   1       33.77       33.10      2.77 o 
  -4  21   1        0.89        0.96      0.99 o 
  -3  21   1        0.42        1.15      0.83 o 
  -2  21   1        3.40        3.39      0.92 o 
  -1  21   1       55.76       49.00      1.97 o 
   0  21   1      221.11      226.89      4.52 o 
   1  21   1      128.85      122.52      3.38 o 
   2  21   1       37.51       33.75      2.61 o 
   3  21   1        6.51        3.82      2.03 o 
   4  21   1        2.47        1.05      1.22 o 
  -4  22   1        0.41       -0.17      0.99 o 
  -3  22   1        0.60        1.62      0.92 o 
  -2  22   1        7.14        6.55      1.15 o 
  -1  22   1        7.65        8.13      1.23 o 
   0  22   1       87.22       95.60      3.26 o 
   1  22   1        9.81       11.93      1.38 o 
   2  22   1        0.01       -0.94      0.94 o 
   3  22   1       16.92       16.26      2.09 o 
  -3  23   1        2.04        2.05      0.95 o 
  -2  23   1        2.52        2.84      0.97 o 
  -1  23   1       13.34       11.33      1.50 o 
   0  23   1       14.34       13.65      1.43 o 
   1  23   1        0.33        0.61      0.83 o 
   2  23   1       25.07       25.91      2.58 o 
   3  23   1        0.06        0.67      1.17 o 
  -3  24   1        0.60        1.71      1.25 o 
  -2  24   1        0.49        1.56      0.98 o 
  -1  24   1        1.73        2.50      1.18 o 
   0  24   1        1.67        1.89      0.89 o 
   1  24   1       12.56       11.94      1.76 o 
   2  24   1       17.41       21.65      2.37 o 
   3  24   1        0.26        0.28      1.07 o 
  -3  25   1        5.01        2.06      1.28 o 
  -2  25   1       21.80       18.42      2.47 o 
  -1  25   1        3.39        4.85      1.08 o 
   0  25   1       46.94       46.42      2.40 o 
   1  25   1       20.19       25.32      2.35 o 
   2  25   1       42.73       48.18      3.32 o 
  -2  26   1        2.84        2.86      1.40 o 
  -1  26   1        0.10        0.26      1.74 o 
   0  26   1        0.29        1.33      1.05 o 
   1  26   1       41.94       45.04      3.67 o 
   2  26   1        4.03        4.83      1.52 o 
  -1  27   1        0.41        0.88      1.86 o 
   0  27   1       18.57       25.16      2.97 o 
   1  27   1       77.91       73.51      4.17 o 
  -6   0   2       15.26       19.41      2.53 o 
  -4   0   2      189.59      177.14      4.66 o 
  -2   0   2       10.72       11.01      1.00 o 
   0   0   2      203.66      224.74      3.30 o 
   2   0   2      671.28      606.67      8.24 o 
   4   0   2      147.36      143.23      6.46 o 
  -6   1   2        0.04        0.10      0.70 o 
  -5   1   2       74.58       77.36      3.65 o 
  -4   1   2        0.06        0.08      0.32 o 
  -3   1   2      167.32      181.22      3.01 o 
  -2   1   2      294.38      284.51      3.03 o 
  -1   1   2      359.05      354.46      3.38 o 
   0   1   2      371.07      381.51      4.31 o 
   1   1   2       31.93       23.08      0.84 o 
   2   1   2      108.63       95.74      1.82 o 
   3   1   2       15.71       18.48      0.89 o 
   4   1   2       49.67       52.56      1.94 o 
   5   1   2       23.69       23.78      5.70 o 
  -6   2   2        0.06        1.05      0.88 o 
  -5   2   2       85.83       89.83      2.78 o 
  -4   2   2      131.71      132.82      2.58 o 
  -3   2   2       35.81       30.86      0.84 o 
  -2   2   2     1581.28     1611.17     13.38 o 
  -1   2   2      574.57      536.48      4.82 o 
   0   2   2     3504.53     3589.83     28.38 o 
   1   2   2      252.91      237.67      2.58 o 
   2   2   2       30.60       29.76      0.98 o 
   3   2   2       43.49       48.45      1.38 o 
   4   2   2       14.39       12.24      1.15 o 
   5   2   2        0.70        2.09      1.31 o 
  -6   3   2       89.49       91.30      3.65 o 
  -5   3   2       55.33       52.93      3.04 o 
  -4   3   2       70.94       66.75      1.79 o 
  -3   3   2      372.54      414.35      4.33 o 
  -2   3   2      273.20      306.65      3.20 o 
  -1   3   2        6.05        6.13      0.74 o 
   0   3   2       31.35       29.42      0.65 o 
   1   3   2      680.81      687.65      6.14 o 
   2   3   2      225.32      204.63      2.57 o 
   3   3   2      188.18      199.37      3.21 o 
   4   3   2       12.91       11.86      0.99 o 
   5   3   2        4.01        4.29      0.99 o 
  -6   4   2       16.89       17.70      2.01 o 
  -5   4   2        7.85        7.91      1.06 o 
  -4   4   2      132.60      121.64      2.49 o 
  -3   4   2      815.75      860.46      8.95 o 
  -2   4   2      103.62      113.88      2.13 o 
  -1   4   2      171.79      160.19      1.86 o 
   0   4   2      516.43      522.79      4.73 o 
   1   4   2      247.09      282.00      2.93 o 
   2   4   2      218.55      248.09      2.92 o 
   3   4   2       47.99       45.72      1.42 o 
   4   4   2        2.38        1.70      0.52 o 
   5   4   2        1.71        2.25      1.57 o 
  -6   5   2       38.88       39.86      3.78 o 
  -5   5   2      213.45      200.64      4.30 o 
  -4   5   2       35.86       33.23      1.35 o 
  -3   5   2       57.30       61.10      1.55 o 
  -2   5   2        8.37        8.11      0.59 o 
  -1   5   2        2.34        2.59      0.31 o 
   0   5   2      636.36      648.00      6.45 o 
   1   5   2     1161.94     1234.09     11.59 o 
   2   5   2      199.73      186.71      3.17 o 
   3   5   2       34.33       35.32      1.84 o 
   4   5   2        0.10        0.75      0.49 o 
   5   5   2        8.28        8.38      1.33 o 
  -6   6   2       12.20       13.29      1.81 o 
  -5   6   2      115.91      115.49      2.71 o 
  -4   6   2       59.30       63.65      2.19 o 
  -3   6   2      119.78      119.56      3.41 o 
  -2   6   2       57.51       51.70      1.24 o 
  -1   6   2     1158.64     1239.92     10.43 o 
   0   6   2       62.53       56.87      1.21 o 
   1   6   2      527.74      542.16      5.75 o 
   2   6   2     1962.33     1999.73     20.76 o 
   3   6   2      130.67      121.02      3.38 o 
   4   6   2        3.88        3.13      0.70 o 
   5   6   2        5.63        3.74      1.03 o 
  -6   7   2       17.27       14.47      1.83 o 
  -5   7   2        4.28        5.45      0.94 o 
  -4   7   2       17.95       15.82      1.07 o 
  -3   7   2       79.42       81.77      1.84 o 
  -2   7   2        1.30        1.33      0.39 o 
  -1   7   2      656.21      662.83      6.00 o 
   0   7   2      246.31      258.54      3.20 o 
   1   7   2       83.93       86.19      1.74 o 
   2   7   2     1189.59     1144.49     12.73 o 
   3   7   2       15.32       16.00      1.03 o 
   4   7   2        3.66        2.83      0.65 o 
   5   7   2        3.02        2.75      1.07 o 
  -6   8   2        3.70        3.90      1.15 o 
  -5   8   2       17.72       20.97      1.60 o 
  -4   8   2       28.10       28.15      1.34 o 
  -3   8   2      183.22      170.49      5.20 o 
  -2   8   2      415.43      464.14      4.62 o 
  -1   8   2      217.46      232.23      2.72 o 
   0   8   2      322.67      361.63      3.67 o 
   1   8   2     1621.16     1639.51     15.23 o 
   2   8   2      258.19      247.38      3.55 o 
   3   8   2       48.16       45.88      1.49 o 
   4   8   2        1.64        2.07      0.69 o 
   5   8   2        3.47        3.31      0.86 o 
  -6   9   2       13.95       13.86      1.68 o 
  -5   9   2       11.87       12.19      1.47 o 
  -4   9   2       31.53       27.77      1.62 o 
  -3   9   2       33.97       40.00      1.42 o 
  -2   9   2      152.49      147.29      2.02 o 
  -1   9   2     1622.07     1783.89     14.85 o 
   0   9   2       21.05       29.72      1.01 o 
   1   9   2      436.20      434.45      5.02 o 
   2   9   2      255.92      239.88      4.33 o 
   3   9   2       16.11       15.62      1.07 o 
   4   9   2       24.45       24.12      1.70 o 
   5   9   2        0.92       -0.11      0.70 o 
  -6  10   2        5.05        4.78      1.60 o 
  -5  10   2        2.47        3.01      1.07 o 
  -4  10   2        1.07        0.81      0.43 o 
  -3  10   2       33.61       34.22      1.24 o 
  -2  10   2      161.34      174.40      2.33 o 
  -1  10   2      795.72      891.22      8.04 o 
   0  10   2       70.00       85.76      1.95 o 
   1  10   2       24.55       27.09      0.83 o 
   2  10   2       45.31       47.41      1.42 o 
   3  10   2       26.72       24.25      1.50 o 
   4  10   2       31.25       32.21      1.96 o 
   5  10   2        1.12        1.12      0.80 o 
  -6  11   2        2.02        3.28      1.25 o 
  -5  11   2        4.84        3.50      0.82 o 
  -4  11   2        5.26        7.26      0.80 o 
  -3  11   2        1.51        2.20      0.47 o 
  -2  11   2       41.62       42.66      1.18 o 
  -1  11   2      102.16      111.25      1.81 o 
   0  11   2      523.82      594.90      6.75 o 
   1  11   2       24.99       23.98      0.76 o 
   2  11   2       18.78       19.37      1.07 o 
   3  11   2        0.24        0.35      0.44 o 
   4  11   2        2.58        4.96      1.53 o 
   5  11   2        0.01       -0.11      0.73 o 
  -6  12   2        0.11        0.57      1.31 o 
  -5  12   2       15.78       16.19      1.55 o 
  -4  12   2        3.70        4.91      0.86 o 
  -3  12   2       41.61       36.22      1.34 o 
  -2  12   2        0.27        0.07      0.26 o 
  -1  12   2       36.31       41.84      1.14 o 
   0  12   2       17.63       16.52      1.15 o 
   1  12   2       40.41       37.68      1.45 o 
   2  12   2       11.91       10.75      0.88 o 
   3  12   2       41.42       38.91      1.56 o 
   4  12   2        0.03        0.22      0.74 o 
   5  12   2       14.57       14.83      1.62 o 
  -6  13   2        0.07        1.50      0.91 o 
  -5  13   2        4.37        2.53      0.81 o 
  -4  13   2       18.58       19.00      1.50 o 
  -3  13   2        0.10        0.53      0.40 o 
  -2  13   2       63.34       62.86      2.02 o 
  -1  13   2      304.62      322.34      3.81 o 
   0  13   2      213.10      217.94      2.86 o 
   1  13   2       32.32       33.98      1.71 o 
   2  13   2       89.67       89.43      2.12 o 
   3  13   2        8.73        8.35      0.88 o 
   4  13   2        1.06        2.28      1.27 o 
   5  13   2        0.01        0.19      0.93 o 
  -5  14   2        0.76        0.72      0.64 o 
  -4  14   2       12.50       12.54      1.26 o 
  -3  14   2       15.69       14.78      1.16 o 
  -2  14   2        6.83        8.16      0.77 o 
  -1  14   2      449.91      474.58      6.55 o 
   0  14   2       32.65       36.01      1.79 o 
   1  14   2      106.26       92.57      2.94 o 
   2  14   2        1.14        1.87      0.67 o 
   3  14   2        1.53        2.21      0.85 o 
   4  14   2        5.88        6.85      1.85 o 
   5  14   2        2.21        2.01      1.06 o 
  -5  15   2        8.39        9.94      1.26 o 
  -4  15   2       78.37       78.70      2.61 o 
  -3  15   2       27.71       27.57      1.33 o 
  -2  15   2       41.53       35.77      1.40 o 
  -1  15   2      151.01      154.94      2.79 o 
   0  15   2       70.35       74.26      1.88 o 
   1  15   2      321.78      316.16      5.29 o 
   2  15   2       13.20       11.17      1.19 o 
   3  15   2       20.87       19.68      1.86 o 
   4  15   2        1.40        2.94      1.25 o 
  -5  16   2        1.48        1.12      0.76 o 
  -4  16   2        2.09        2.74      0.79 o 
  -3  16   2       12.70       11.76      0.97 o 
  -2  16   2        5.13        6.49      0.86 o 
  -1  16   2       38.04       39.83      1.39 o 
   0  16   2        0.09        0.40      0.40 o 
   1  16   2      144.22      138.91      3.34 o 
   2  16   2      323.19      313.95      5.52 o 
   3  16   2        0.77        0.71      0.76 o 
   4  16   2        2.78        1.39      1.23 o 
  -5  17   2       16.00       19.49      1.76 o 
  -4  17   2       20.39       23.93      2.19 o 
  -3  17   2        9.07        6.68      1.17 o 
  -2  17   2        7.59        4.40      0.76 o 
  -1  17   2        1.56        1.12      0.49 o 
   0  17   2       22.46       24.86      1.27 o 
   1  17   2      100.12       97.24      2.87 o 
   2  17   2      242.79      236.32      4.77 o 
   3  17   2        0.41       -0.44      0.75 o 
   4  17   2        0.86        0.06      1.24 o 
  -5  18   2       43.83       36.98      2.90 o 
  -4  18   2        1.87        3.97      1.14 o 
  -3  18   2       27.63       22.05      1.95 o 
  -2  18   2       68.18       67.06      2.69 o 
  -1  18   2        3.73        4.21      0.66 o 
   0  18   2       41.13       42.83      1.88 o 
   1  18   2      264.13      257.58      4.97 o 
   2  18   2       24.51       26.50      2.64 o 
   3  18   2       28.06       25.78      2.27 o 
   4  18   2        8.67       11.59      2.18 o 
  -5  19   2        3.24        1.64      1.24 o 
  -4  19   2        1.14        1.73      0.99 o 
  -3  19   2       22.66       21.58      2.02 o 
  -2  19   2        0.15        0.61      0.57 o 
  -1  19   2        0.32        0.34      0.52 o 
   0  19   2       23.66       23.13      1.76 o 
   1  19   2       38.58       39.16      2.14 o 
   2  19   2        0.63        0.35      0.75 o 
   3  19   2        6.01        5.42      1.32 o 
   4  19   2        0.13        1.79      1.46 o 
  -4  20   2        9.38       10.37      1.56 o 
  -3  20   2       76.73       67.08      2.97 o 
  -2  20   2       48.46       48.18      2.55 o 
  -1  20   2       16.69       14.86      1.15 o 
   0  20   2        7.28        6.47      1.13 o 
   1  20   2        6.91        6.69      1.10 o 
   2  20   2       19.73       16.03      2.28 o 
   3  20   2        1.89        1.12      1.02 o 
  -4  21   2        2.73        2.45      1.13 o 
  -3  21   2        1.78        1.93      0.88 o 
  -2  21   2        8.84        9.24      1.14 o 
  -1  21   2        2.04        2.56      0.75 o 
   0  21   2        1.65        1.73      0.80 o 
   1  21   2        0.16        0.54      0.73 o 
   2  21   2        6.50        6.59      2.24 o 
   3  21   2        6.33        6.29      2.91 o 
  -4  22   2       19.43       19.08      2.54 o 
  -3  22   2        1.92        1.68      0.94 o 
  -2  22   2       21.12       22.59      2.02 o 
  -1  22   2       25.15       24.85      1.88 o 
   0  22   2       11.34       12.24      1.35 o 
   1  22   2        3.46        3.42      1.05 o 
   2  22   2        3.41        3.32      2.46 o 
   3  22   2       11.66       15.25      2.10 o 
  -3  23   2       13.76       16.05      1.96 o 
  -2  23   2        2.53        3.38      1.00 o 
  -1  23   2        0.03        0.34      0.82 o 
   0  23   2       10.43       10.75      1.31 o 
   1  23   2        9.15       11.73      1.51 o 
   2  23   2        3.62        2.37      1.61 o 
  -3  24   2        1.65        2.50      1.06 o 
  -2  24   2        0.81        1.61      0.80 o 
  -1  24   2        3.06        3.55      2.07 o 
   0  24   2       13.91       14.20      1.78 o 
   1  24   2       28.24       35.18      3.23 o 
   2  24   2        5.20        4.95      1.52 o 
  -3  25   2        0.04       -0.02      0.88 o 
  -2  25   2        6.42        6.00      1.24 o 
  -1  25   2        1.20        1.52      0.91 o 
   0  25   2       16.72       17.43      2.45 o 
   1  25   2       17.04       18.13      2.79 o 
   2  25   2        3.12        5.28      1.53 o 
  -2  26   2        3.38        4.95      1.20 o 
  -1  26   2        4.41        7.50      2.32 o 
   0  26   2       20.21       20.74      2.15 o 
   1  26   2        0.69        2.67      2.25 o 
  -1  27   2        0.66        2.21      1.23 o 
   0  27   2        8.30       12.26      1.69 o 
  -5   0   3      210.46      221.57     12.51 o 
  -3   0   3        0.48        1.06      0.38 o 
  -1   0   3      785.47      878.38     10.87 o 
   1   0   3       17.75       18.36      0.96 o 
   3   0   3        0.12        1.60      1.32 o 
   5   0   3       13.47       14.45      2.05 o 
  -6   1   3       11.28       11.20      1.35 o 
  -5   1   3        2.62        2.08      1.07 o 
  -4   1   3        1.81        0.79      0.47 o 
  -3   1   3      453.61      486.36      5.44 o 
  -2   1   3     2018.90     2178.68     17.91 o 
  -1   1   3     1177.04     1231.02     10.40 o 
   0   1   3      184.77      203.11      2.42 o 
   1   1   3      135.29      117.99      1.74 o 
   2   1   3       63.18       50.11      1.46 o 
   3   1   3       41.04       42.38      1.42 o 
   4   1   3        0.59        1.94      0.68 o 
   5   1   3        6.30        7.56      1.05 o 
  -6   2   3        2.30        1.82      0.85 o 
  -5   2   3        9.50        9.69      1.17 o 
  -4   2   3       10.17       10.32      0.86 o 
  -3   2   3        4.65        7.08      0.49 o 
  -2   2   3      611.81      626.90      5.92 o 
  -1   2   3      123.74      125.37      1.72 o 
   0   2   3       53.42       46.28      1.01 o 
   1   2   3        6.01        4.07      0.38 o 
   2   2   3       11.22       11.12      0.67 o 
   3   2   3        4.25        3.99      0.57 o 
   4   2   3        0.63        1.52      0.62 o 
   5   2   3        1.00        3.71      0.92 o 
  -6   3   3        0.07       -0.63      0.68 o 
  -5   3   3       33.26       34.54      1.98 o 
  -4   3   3       33.34       33.61      1.36 o 
  -3   3   3       25.79       33.01      0.87 o 
  -2   3   3      186.14      200.09      2.48 o 
  -1   3   3       18.57       18.28      0.66 o 
   0   3   3       18.31       29.14      0.87 o 
   1   3   3        1.93        0.62      0.24 o 
   2   3   3       12.01       11.03      0.62 o 
   3   3   3       36.50       39.62      1.88 o 
   4   3   3       42.25       42.88      1.89 o 
   5   3   3        8.77        9.40      1.54 o 
  -6   4   3        1.14        1.81      0.80 o 
  -5   4   3        2.69        2.91      0.78 o 
  -4   4   3       71.99       74.32      1.93 o 
  -3   4   3       72.33       73.68      1.72 o 
  -2   4   3       24.92       22.68      1.08 o 
  -1   4   3      235.08      247.89      2.76 o 
   0   4   3       72.89       64.49      1.19 o 
   1   4   3       16.42       12.56      0.58 o 
   2   4   3       11.19        9.41      0.85 o 
   3   4   3       19.94       18.24      1.10 o 
   4   4   3        0.25        0.65      0.69 o 
   5   4   3        7.18        7.47      1.81 o 
  -6   5   3        0.60        0.85      0.87 o 
  -5   5   3        0.15        0.12      0.58 o 
  -4   5   3      219.74      207.06      3.50 o 
  -3   5   3       48.48       50.74      1.76 o 
  -2   5   3        0.79        1.02      0.29 o 
  -1   5   3        0.04        0.15      0.23 o 
   0   5   3     1275.88     1364.35     11.56 o 
   1   5   3     1131.46     1201.90     10.42 o 
   2   5   3        0.94        0.64      0.37 o 
   3   5   3       67.45       62.52      1.77 o 
   4   5   3       17.95       18.05      1.72 o 
   5   5   3        1.96        2.53      1.25 o 
  -6   6   3        0.09        0.00      0.81 o 
  -5   6   3       95.63       94.00      3.84 o 
  -4   6   3      169.18      164.58      3.08 o 
  -3   6   3        1.77        3.10      0.51 o 
  -2   6   3       12.28       10.65      0.53 o 
  -1   6   3        3.31        3.21      0.30 o 
   0   6   3     1005.78     1115.48     10.80 o 
   1   6   3      198.51      213.70      2.76 o 
   2   6   3       38.02       37.68      1.42 o 
   3   6   3        0.59       -0.11      0.37 o 
   4   6   3        7.66        7.06      1.00 o 
   5   6   3        7.89        9.80      2.98 o 
  -6   7   3        0.30        0.30      0.84 o 
  -5   7   3      219.24      214.27      4.85 o 
  -4   7   3       15.01       17.88      1.16 o 
  -3   7   3      101.03       86.06      1.93 o 
  -2   7   3      297.39      264.78      3.06 o 
  -1   7   3      269.10      250.00      3.61 o 
   0   7   3     1040.97     1200.61     11.58 o 
   1   7   3      394.03      408.44      4.69 o 
   2   7   3        4.78        6.25      0.81 o 
   3   7   3      129.23      117.88      2.55 o 
   4   7   3       28.20       27.29      1.76 o 
   5   7   3        5.30        8.70      2.21 o 
  -6   8   3        0.36        1.14      0.93 o 
  -5   8   3       59.30       54.43      1.95 o 
  -4   8   3      179.53      163.41      3.11 o 
  -3   8   3        0.25        0.17      0.31 o 
  -2   8   3        0.90        0.46      0.23 o 
  -1   8   3      503.59      534.40      5.93 o 
   0   8   3       33.65       26.21      0.93 o 
   1   8   3       10.74        9.97      1.68 o 
   2   8   3      169.25      155.40      3.50 o 
   3   8   3       20.32       19.46      1.23 o 
   4   8   3        6.81        4.50      0.87 o 
   5   8   3        0.51        1.17      1.21 o 
  -6   9   3       32.73       30.07      2.59 o 
  -5   9   3        0.65        0.32      0.54 o 
  -4   9   3      335.50      315.96      4.71 o 
  -3   9   3       50.77       45.14      1.41 o 
  -2   9   3       90.72       92.50      1.56 o 
  -1   9   3       56.95       74.77      1.65 o 
   0   9   3        0.05        0.58      0.29 o 
   1   9   3       36.21       36.34      1.30 o 
   2   9   3      225.01      206.19      3.32 o 
   3   9   3      176.43      156.29      3.13 o 
   4   9   3       20.81       24.14      1.73 o 
   5   9   3        0.02       -0.16      1.14 o 
  -6  10   3        0.56        1.15      1.26 o 
  -5  10   3       21.23       18.45      1.57 o 
  -4  10   3       44.14       40.66      2.39 o 
  -3  10   3      137.00      124.05      2.46 o 
  -2  10   3       77.77       76.81      1.51 o 
  -1  10   3        8.96       14.05      0.86 o 
   0  10   3      170.56      145.20      2.48 o 
   1  10   3      285.72      272.79     10.09 o 
   2  10   3       49.10       48.67      1.52 o 
   3  10   3      305.19      271.28      5.56 o 
   4  10   3        0.00        1.02      0.76 o 
   5  10   3        6.55        6.60      1.72 o 
  -6  11   3        0.76        3.40      1.46 o 
  -5  11   3       59.70       54.18      2.24 o 
  -4  11   3        2.09        3.16      0.61 o 
  -3  11   3      180.49      166.26      3.38 o 
  -2  11   3       36.90       35.48      1.17 o 
  -1  11   3      323.03      333.54      4.37 o 
   0  11   3       76.18       68.85      1.75 o 
   1  11   3        7.58        5.54      0.82 o 
   2  11   3       27.10       22.26      1.54 o 
   3  11   3       45.37       39.21      1.91 o 
   4  11   3        0.03        1.22      0.79 o 
  -6  12   3       19.58       24.34      2.51 o 
  -5  12   3        4.73        7.85      1.07 o 
  -4  12   3       66.01       63.83      1.92 o 
  -3  12   3        7.99        8.56      0.80 o 
  -2  12   3      190.17      188.79      5.19 o 
  -1  12   3        4.23        7.52      0.72 o 
   0  12   3       30.11       32.27      1.19 o 
   1  12   3       52.51       56.01      1.95 o 
   2  12   3      767.54      735.03      9.63 o 
   3  12   3       48.14       43.79      2.00 o 
   4  12   3       17.73       17.63      1.85 o 
  -6  13   3       12.58       12.37      1.70 o 
  -5  13   3       62.30       62.03      2.47 o 
  -4  13   3        0.49        0.77      0.50 o 
  -3  13   3        3.01        2.10      0.63 o 
  -2  13   3        2.03        1.72      0.54 o 
  -1  13   3        0.23        0.47      0.37 o 
   0  13   3       20.51       19.84      1.05 o 
   1  13   3        2.81        0.94      0.60 o 
   2  13   3        0.37        1.41      0.69 o 
   3  13   3      103.61      112.19      4.75 o 
   4  13   3        5.03        6.49      2.00 o 
  -5  14   3        0.43        0.88      0.87 o 
  -4  14   3       39.69       41.23      2.01 o 
  -3  14   3       16.68       18.83      1.42 o 
  -2  14   3        9.52        9.40      1.13 o 
  -1  14   3        4.73        5.00      0.64 o 
   0  14   3       43.05       46.42      1.81 o 
   1  14   3       37.19       35.80      2.62 o 
   2  14   3      126.11      127.34      3.28 o 
   3  14   3      110.26      106.42      3.10 o 
   4  14   3        0.05       -0.02      0.85 o 
  -5  15   3       51.83       53.21      3.22 o 
  -4  15   3      222.18      201.81      5.32 o 
  -3  15   3        0.15        0.06      0.50 o 
  -2  15   3       85.88       82.71      2.42 o 
  -1  15   3       15.21       12.98      1.00 o 
   0  15   3        2.34        3.84      0.76 o 
   1  15   3      220.62      214.94      4.38 o 
   2  15   3      186.87      185.30      4.10 o 
   3  15   3        0.03        0.55      0.84 o 
   4  15   3       10.40       10.46      2.76 o 
  -5  16   3       74.00       78.06      4.18 o 
  -4  16   3        7.82       10.36      1.49 o 
  -3  16   3        1.59        1.23      0.61 o 
  -2  16   3        7.84        8.84      1.49 o 
  -1  16   3       32.88       30.79      1.36 o 
   0  16   3        4.18        5.16      0.88 o 
   1  16   3        4.67        4.73      0.99 o 
   2  16   3       15.32       16.68      1.54 o 
   3  16   3        0.10       -0.04      0.77 o 
   4  16   3        0.02       -0.27      0.93 o 
  -5  17   3       22.28       19.99      2.60 o 
  -4  17   3       48.58       55.46      2.88 o 
  -3  17   3       24.36       24.20      1.67 o 
  -2  17   3       39.20       36.81      1.84 o 
  -1  17   3       44.38       39.66      1.50 o 
   0  17   3      265.19      245.66      4.72 o 
   1  17   3        2.62        2.87      0.88 o 
   2  17   3       19.99       18.06      1.60 o 
   3  17   3       26.28       23.27      2.26 o 
   4  17   3        2.51        3.44      1.86 o 
  -5  18   3        1.57        3.37      1.18 o 
  -4  18   3       73.95       69.74      3.17 o 
  -3  18   3       32.09       37.16      1.94 o 
  -2  18   3        1.85        0.94      0.62 o 
  -1  18   3       19.25       19.69      1.28 o 
   0  18   3       15.76       19.81      1.56 o 
   1  18   3        4.06        4.71      0.98 o 
   2  18   3        0.12        1.40      0.73 o 
   3  18   3        1.61        2.66      1.04 o 
  -4  19   3        7.21        7.84      1.41 o 
  -3  19   3        0.80        0.72      0.70 o 
  -2  19   3        4.24        4.61      0.88 o 
  -1  19   3        0.01        0.14      0.57 o 
   0  19   3        5.01        5.78      1.04 o 
   1  19   3       21.62       22.32      1.75 o 
   2  19   3        6.17        6.01      1.10 o 
   3  19   3       13.07       16.15      2.44 o 
  -4  20   3        0.22        1.39      0.89 o 
  -3  20   3        9.58        8.34      2.62 o 
  -2  20   3        3.92        4.16      0.89 o 
  -1  20   3        9.54       11.25      1.48 o 
   0  20   3        5.32        4.27      0.98 o 
   1  20   3        6.29        6.56      1.62 o 
   2  20   3        1.29        0.19      1.05 o 
   3  20   3        2.70        0.98      2.47 o 
  -4  21   3        4.74        3.63      1.12 o 
  -3  21   3       26.29       25.30      2.27 o 
  -2  21   3        1.26        1.39      0.71 o 
  -1  21   3       28.61       31.17      2.26 o 
   0  21   3        0.94        0.76      0.77 o 
   1  21   3        0.00        0.39      0.81 o 
   2  21   3       24.65       27.10      2.54 o 
   3  21   3        0.34        0.80      1.09 o 
  -4  22   3        0.16        0.96      1.11 o 
  -3  22   3        2.53        3.07      0.99 o 
  -2  22   3       11.99       11.32      1.29 o 
  -1  22   3        2.09        2.21      1.32 o 
   0  22   3        0.31        0.76      0.77 o 
   1  22   3        0.49        0.47      0.86 o 
   2  22   3        4.78        3.88      2.03 o 
  -3  23   3        2.92        3.56      1.07 o 
  -2  23   3      112.24      113.32      4.78 o 
  -1  23   3        0.03        1.57      0.91 o 
   0  23   3        2.33        2.97      0.95 o 
   1  23   3       13.45       12.10      1.55 o 
   2  23   3        0.20        1.34      1.22 o 
  -3  24   3        0.47        1.79      1.05 o 
  -2  24   3        1.19        2.23      1.11 o 
  -1  24   3        8.67       12.77      1.66 o 
   0  24   3        1.35        1.07      0.84 o 
   1  24   3        2.29        3.03      1.15 o 
  -2  25   3        0.04        0.02      1.05 o 
  -1  25   3       13.71       13.51      1.82 o 
   0  25   3        6.49        5.94      1.39 o 
   1  25   3        1.13        1.74      1.01 o 
  -1  26   3        7.33       10.39      1.58 o 
   0  26   3        0.18        3.27      1.40 o 
  -6   0   4        5.43        8.53      1.77 o 
  -4   0   4       17.36       16.60      1.89 o 
  -2   0   4       50.43       39.80      2.24 o 
   0   0   4       14.34       18.54      2.21 o 
   2   0   4       11.32       13.28      1.09 o 
   4   0   4        7.51        6.04      1.45 o 
  -6   1   4        0.15        0.08      0.72 o 
  -5   1   4        4.67        4.53      0.89 o 
  -4   1   4       43.94       41.93      1.76 o 
  -3   1   4       19.59       11.59      0.70 o 
  -2   1   4       86.98      110.51      1.82 o 
  -1   1   4       20.15       22.22      0.81 o 
   0   1   4      250.56      270.20      3.23 o 
   1   1   4       17.03       21.65      0.85 o 
   2   1   4        9.40       12.39      1.20 o 
   3   1   4        0.00        0.03      0.52 o 
   4   1   4        1.04        1.13      0.67 o 
  -6   2   4        3.66        2.61      0.94 o 
  -5   2   4        0.07        0.56      0.60 o 
  -4   2   4       20.15       20.68      1.43 o 
  -3   2   4        6.73        8.69      0.62 o 
  -2   2   4      188.92      202.75      2.66 o 
  -1   2   4      604.40      632.58      6.05 o 
   0   2   4        9.44       10.11      0.80 o 
   1   2   4      558.28      550.19      8.52 o 
   2   2   4       34.33       33.62      1.29 o 
   3   2   4        0.20       -0.18      0.69 o 
   4   2   4        0.29       -0.31      0.58 o 
  -6   3   4       46.34       49.84      2.62 o 
  -5   3   4       12.02       12.07      1.28 o 
  -4   3   4      142.24      129.48      4.12 o 
  -3   3   4       19.84       20.99      0.85 o 
  -2   3   4       20.40       26.44      0.86 o 
  -1   3   4      425.61      501.22      5.01 o 
   0   3   4      216.22      199.72      2.85 o 
   1   3   4      317.43      304.01      8.38 o 
   2   3   4       15.93       16.01      1.05 o 
   3   3   4        2.56        1.62      0.85 o 
   4   3   4       10.70       13.32      1.61 o 
  -6   4   4        7.88        7.22      1.39 o 
  -5   4   4       13.29       15.60      1.46 o 
  -4   4   4       85.22       89.00      2.62 o 
  -3   4   4       45.10       34.17      1.24 o 
  -2   4   4      263.24      293.67      3.45 o 
  -1   4   4      882.31      913.92      8.27 o 
   0   4   4       26.82       35.18      1.03 o 
   1   4   4      152.30      165.24      2.59 o 
   2   4   4       63.41       63.72      1.94 o 
   3   4   4        0.53        0.06      0.47 o 
   4   4   4       20.02       20.05      1.62 o 
  -6   5   4        9.18        9.68      1.27 o 
  -5   5   4        0.35        1.10      0.63 o 
  -4   5   4        2.22        2.28      0.53 o 
  -3   5   4        0.86        0.79      0.37 o 
  -2   5   4       68.01       84.20      1.55 o 
  -1   5   4      167.24      176.32      2.33 o 
   0   5   4      360.12      342.79      3.84 o 
   1   5   4        3.43        7.94      0.64 o 
   2   5   4       24.55       23.70      1.18 o 
   3   5   4        1.73        1.05      0.58 o 
   4   5   4        1.95        3.02      0.79 o 
  -6   6   4        7.10       10.68      1.40 o 
  -5   6   4       11.48       11.65      1.72 o 
  -4   6   4       40.19       38.41      1.93 o 
  -3   6   4       56.10       55.53      1.57 o 
  -2   6   4       74.87       74.24      1.53 o 
  -1   6   4      104.71       99.24      1.58 o 
   0   6   4       97.52      105.18      2.28 o 
   1   6   4       34.41       34.07      1.36 o 
   2   6   4        7.91        9.13      0.83 o 
   3   6   4        0.31       -0.03      0.50 o 
   4   6   4        0.04        0.50      0.94 o 
  -6   7   4       24.55       23.71      1.93 o 
  -5   7   4        3.99        3.60      0.84 o 
  -4   7   4        0.90        0.75      0.48 o 
  -3   7   4      151.22      145.13      2.70 o 
  -2   7   4       69.49       57.42      1.94 o 
  -1   7   4       18.24       15.82      0.93 o 
   0   7   4        2.53        2.70      0.45 o 
   1   7   4       53.67       50.42      1.77 o 
   2   7   4        6.37        5.79      0.86 o 
   3   7   4       22.07       22.55      1.57 o 
   4   7   4       10.41        7.92      1.33 o 
  -6   8   4        9.69       10.14      1.57 o 
  -5   8   4        9.11        8.24      1.13 o 
  -4   8   4       22.70       24.90      1.37 o 
  -3   8   4      287.01      265.98      5.25 o 
  -2   8   4      279.06      253.48      7.14 o 
  -1   8   4       35.65       49.08      1.39 o 
   0   8   4       13.37       14.68      0.88 o 
   1   8   4        0.91        0.92      0.68 o 
   2   8   4      190.73      181.88      3.79 o 
   3   8   4       66.32       66.42      2.31 o 
   4   8   4       13.79       14.69      1.77 o 
  -6   9   4        0.00        0.24      0.80 o 
  -5   9   4       67.54       64.46      2.12 o 
  -4   9   4        0.08        0.26      0.49 o 
  -3   9   4       99.62      102.53      3.06 o 
  -2   9   4       41.59       43.46      1.32 o 
  -1   9   4       18.02       22.70      1.04 o 
   0   9   4       92.18      106.81      2.18 o 
   1   9   4        0.25        0.64      0.49 o 
   2   9   4      162.70      158.05      3.54 o 
   3   9   4       38.48       42.40      2.05 o 
   4   9   4        3.57        8.30      1.76 o 
  -6  10   4        0.94        4.18      1.43 o 
  -5  10   4       15.74       17.58      1.55 o 
  -4  10   4      686.74      651.58      9.10 o 
  -3  10   4        0.03        0.11      0.50 o 
  -2  10   4       38.09       32.67      1.52 o 
  -1  10   4       65.45       62.30      1.65 o 
   0  10   4        6.49        6.09      0.69 o 
   1  10   4       80.09       79.28      2.38 o 
   2  10   4      104.33      101.83      2.84 o 
   3  10   4        0.07        0.03      0.57 o 
   4  10   4       83.23       78.40      3.40 o 
  -6  11   4        1.29        2.40      1.30 o 
  -5  11   4       25.50       29.44      1.95 o 
  -4  11   4      273.01      257.86      4.97 o 
  -3  11   4        3.02        2.49      0.73 o 
  -2  11   4        0.67        0.35      0.47 o 
  -1  11   4        0.19        1.41      0.43 o 
   0  11   4       98.85       91.97      4.87 o 
   1  11   4       19.99       22.92      1.54 o 
   2  11   4       63.72       55.04      2.15 o 
   3  11   4        8.60       13.32      1.35 o 
   4  11   4       13.81       13.24      2.01 o 
  -6  12   4        3.72        3.02      1.49 o 
  -5  12   4       48.94       44.28      2.26 o 
  -4  12   4      155.65      159.05      4.50 o 
  -3  12   4      926.46      895.97     11.35 o 
  -2  12   4       13.07       17.95      1.32 o 
  -1  12   4      150.93      147.48      2.77 o 
   0  12   4        0.01        0.47      0.49 o 
   1  12   4        1.23        0.67      0.66 o 
   2  12   4       51.94       55.88      2.21 o 
   3  12   4      220.86      191.61      4.36 o 
   4  12   4       19.63       16.52      1.94 o 
  -5  13   4       20.33       17.69      1.91 o 
  -4  13   4      116.57      120.97      3.29 o 
  -3  13   4      123.25      107.54      2.95 o 
  -2  13   4       12.04       11.89      1.19 o 
  -1  13   4       53.17       50.79      2.18 o 
   0  13   4        2.22        1.77      1.00 o 
   1  13   4       13.49       14.48      1.34 o 
   2  13   4        0.00       -0.77      0.77 o 
   3  13   4        0.97        2.39      0.82 o 
   4  13   4       15.51       16.64      3.10 o 
  -5  14   4        0.53        1.84      0.94 o 
  -4  14   4      178.81      167.57      3.99 o 
  -3  14   4      173.61      172.88      3.86 o 
  -2  14   4        0.04        0.42      0.56 o 
  -1  14   4       72.17       64.87      1.85 o 
   0  14   4        4.00        5.42      0.93 o 
   1  14   4       84.99       70.01      2.47 o 
   2  14   4        3.34        2.78      0.84 o 
   3  14   4       75.43       65.33      2.54 o 
  -5  15   4        6.12        8.44      1.42 o 
  -4  15   4       10.08        9.04      1.47 o 
  -3  15   4       62.41       56.62      2.19 o 
  -2  15   4        1.72        1.56      0.68 o 
  -1  15   4       47.54       50.53      1.68 o 
   0  15   4       57.44       59.28      2.26 o 
   1  15   4        1.88        2.84      0.81 o 
   2  15   4       13.61       11.08      1.30 o 
   3  15   4       49.35       43.36      2.42 o 
  -5  16   4        0.61        0.40      0.91 o 
  -4  16   4        3.44        3.90      0.87 o 
  -3  16   4       13.65       17.69      1.49 o 
  -2  16   4       18.28       18.50      1.50 o 
  -1  16   4       38.26       42.66      2.44 o 
   0  16   4        2.12        1.99      0.85 o 
   1  16   4        0.11       -0.01      0.60 o 
   2  16   4       21.12       21.06      1.96 o 
   3  16   4        5.99        3.11      1.60 o 
  -5  17   4        0.03        0.12      0.97 o 
  -4  17   4        0.19        1.46      0.89 o 
  -3  17   4        0.67        0.73      0.63 o 
  -2  17   4        4.77        4.61      0.89 o 
  -1  17   4        5.64        4.24      0.84 o 
   0  17   4        1.88        1.15      0.71 o 
   1  17   4        3.30        5.02      0.98 o 
   2  17   4       24.92       20.75      1.78 o 
   3  17   4        2.37        3.70      1.75 o 
  -5  18   4       25.15       25.33      2.53 o 
  -4  18   4        0.74        1.59      1.13 o 
  -3  18   4       37.03       37.83      3.50 o 
  -2  18   4       24.24       21.98      1.65 o 
  -1  18   4        0.23        0.11      0.83 o 
   0  18   4        6.90        7.70      1.10 o 
   1  18   4       10.37        9.09      1.31 o 
   2  18   4        9.36       10.24      1.40 o 
   3  18   4        9.41        9.42      1.68 o 
  -4  19   4        6.81        8.17      1.43 o 
  -3  19   4       12.76       12.36      1.37 o 
  -2  19   4       15.66       13.29      1.35 o 
  -1  19   4        2.09        2.06      0.93 o 
   0  19   4       34.46       32.14      2.06 o 
   1  19   4        1.71        0.57      0.79 o 
   2  19   4        1.55        1.39      0.86 o 
  -4  20   4        9.05       10.42      1.64 o 
  -3  20   4        0.39        1.15      0.74 o 
  -2  20   4        5.92        4.61      0.96 o 
  -1  20   4       63.77       58.20      2.84 o 
   0  20   4        0.53       -0.18      0.72 o 
   1  20   4       51.47       52.68      2.62 o 
   2  20   4       11.99       11.39      1.54 o 
  -4  21   4        5.23        4.00      1.28 o 
  -3  21   4        1.71        1.89      0.82 o 
  -2  21   4       31.72       27.58      5.55 o 
  -1  21   4       14.43       11.65      2.34 o 
   0  21   4        1.47        0.87      0.84 o 
   1  21   4        4.18        4.42      1.15 o 
   2  21   4        1.98        2.36      1.06 o 
  -3  22   4        4.95        5.35      1.01 o 
  -2  22   4        0.03        1.07      0.84 o 
  -1  22   4        1.58        0.92      0.98 o 
   0  22   4        1.81        2.56      1.01 o 
   1  22   4        7.08        7.56      1.57 o 
  -3  23   4        1.02        0.97      1.02 o 
  -2  23   4        0.25        0.94      0.90 o 
  -1  23   4        2.94        1.84      0.99 o 
   0  23   4        9.34       16.92      2.57 o 
   1  23   4        2.71        2.54      1.64 o 
  -2  24   4        0.06        1.16      0.97 o 
  -1  24   4        0.75        3.66      1.19 o 
   0  24   4        0.80        0.53      1.10 o 
  -1  25   4       14.62       19.40      2.34 o 
  -5   0   5      162.10      133.68      6.11 o 
  -3   0   5        8.13        6.67      1.37 o 
  -1   0   5       10.73       13.04      1.32 o 
   1   0   5      225.66      225.47      4.49 o 
   3   0   5       20.65       19.19      2.17 o 
  -6   1   5        2.17        1.26      0.84 o 
  -5   1   5       19.08       18.89      1.94 o 
  -4   1   5        0.49        0.25      0.49 o 
  -3   1   5       15.77       15.32      0.91 o 
  -2   1   5      111.84       98.60      2.14 o 
  -1   1   5       25.19       25.50      1.22 o 
   0   1   5      115.91      109.81      2.04 o 
   1   1   5       85.96       95.14      1.92 o 
   2   1   5      146.74      133.84      3.15 o 
   3   1   5       15.81       14.50      1.37 o 
   4   1   5        1.36        1.70      0.94 o 
  -6   2   5       35.54       33.43      2.31 o 
  -5   2   5        0.57       -0.53      0.53 o 
  -4   2   5        0.11       -0.11      0.50 o 
  -3   2   5       46.78       48.14      1.65 o 
  -2   2   5        8.12        5.32      0.53 o 
  -1   2   5       62.33       55.61      1.40 o 
   0   2   5       38.08       40.92      1.26 o 
   1   2   5       10.62       11.99      1.01 o 
   2   2   5       61.37       55.91      2.61 o 
   3   2   5        0.95        0.12      0.65 o 
   4   2   5        0.03       -0.20      0.85 o 
  -6   3   5        9.15        9.92      1.40 o 
  -5   3   5       11.18       11.39      1.34 o 
  -4   3   5       11.58       10.43      1.11 o 
  -3   3   5       37.42       42.45      1.42 o 
  -2   3   5       13.39       10.42      0.69 o 
  -1   3   5        1.69        1.21      0.36 o 
   0   3   5        1.52        0.75      0.45 o 
   1   3   5        1.97        1.58      0.55 o 
   2   3   5       12.69       12.63      1.15 o 
   3   3   5       13.13       14.18      1.81 o 
   4   3   5        0.56        1.03      1.00 o 
  -6   4   5        0.86        0.93      0.80 o 
  -5   4   5       81.87       70.50      2.59 o 
  -4   4   5       10.78       12.65      1.04 o 
  -3   4   5        0.28        0.34      0.38 o 
  -2   4   5        1.64        2.48      0.41 o 
  -1   4   5       35.48       30.20      1.18 o 
   0   4   5       87.25       86.09      2.00 o 
   1   4   5        6.66        6.53      0.90 o 
   2   4   5        6.92        8.91      1.03 o 
   3   4   5       12.21       12.64      1.94 o 
   4   4   5       11.53       12.08      1.66 o 
  -6   5   5        0.17        1.38      0.82 o 
  -5   5   5        0.15        0.02      0.61 o 
  -4   5   5       11.85        9.17      1.32 o 
  -3   5   5      129.09      117.89      2.47 o 
  -2   5   5        5.46        6.86      0.67 o 
  -1   5   5      261.89      253.78      3.72 o 
   0   5   5      269.34      297.89      4.22 o 
   1   5   5        0.13       -0.26      0.52 o 
   2   5   5       18.71       19.86      1.44 o 
   3   5   5        2.28        1.30      1.36 o 
   4   5   5       16.47       16.77      2.59 o 
  -6   6   5       13.12       18.07      1.76 o 
  -5   6   5       28.15       28.11      1.91 o 
  -4   6   5       28.14       31.67      1.79 o 
  -3   6   5        5.14        5.79      0.83 o 
  -2   6   5        0.32        1.10      0.40 o 
  -1   6   5        1.46        0.39      0.40 o 
   0   6   5      162.08      174.48      3.49 o 
   1   6   5        7.43        9.62      1.10 o 
   2   6   5        0.09        0.00      0.54 o 
   3   6   5       38.72       40.41      2.59 o 
   4   6   5       12.91       14.92      1.86 o 
  -6   7   5        0.02       -0.03      0.87 o 
  -5   7   5        8.35       11.92      1.65 o 
  -4   7   5      197.90      195.62      4.14 o 
  -3   7   5      369.62      348.97      5.68 o 
  -2   7   5       43.02       40.40      1.36 o 
  -1   7   5       83.55       76.80      1.89 o 
   0   7   5      139.11      143.73      2.77 o 
   1   7   5        0.05       -0.46      0.69 o 
   2   7   5        1.54        0.67      0.62 o 
   3   7   5       20.44       20.17      3.41 o 
   4   7   5        1.06       -1.42      1.42 o 
  -6   8   5        4.00        5.24      1.29 o 
  -5   8   5        6.66        6.96      1.31 o 
  -4   8   5       29.69       31.61      1.86 o 
  -3   8   5      129.99      126.53      3.13 o 
  -2   8   5      174.17      176.10      3.04 o 
  -1   8   5      115.81      133.51      2.60 o 
   0   8   5       19.36       20.28      1.43 o 
   1   8   5       68.33       63.24      2.23 o 
   2   8   5        3.76        4.54      0.90 o 
   3   8   5        0.39        0.35      0.85 o 
   4   8   5       23.58       21.39      2.27 o 
  -6   9   5        3.75        4.08      1.22 o 
  -5   9   5        8.09        8.53      1.37 o 
  -4   9   5       11.82       13.45      1.33 o 
  -3   9   5      691.27      691.79      9.36 o 
  -2   9   5      319.58      299.67      5.05 o 
  -1   9   5       21.41       21.24      1.18 o 
   0   9   5       13.54       12.18      1.17 o 
   1   9   5       13.69       13.20      1.27 o 
   2   9   5        1.13        0.98      0.66 o 
   3   9   5       49.08       47.75      2.35 o 
  -6  10   5       17.51       20.14      2.19 o 
  -5  10   5        0.39        0.41      0.74 o 
  -4  10   5        2.67        3.55      0.79 o 
  -3  10   5      476.48      453.75      6.99 o 
  -2  10   5      206.39      192.33      3.89 o 
  -1  10   5        0.60        0.97      0.44 o 
   0  10   5      110.34       99.51      3.31 o 
   1  10   5        4.56        6.82      1.25 o 
   2  10   5        6.34        7.29      1.51 o 
   3  10   5        9.18       10.91      1.31 o 
  -6  11   5        0.06        0.51      1.19 o 
  -5  11   5        0.06       -0.14      0.64 o 
  -4  11   5       52.84       51.91      2.84 o 
  -3  11   5       53.47       52.42      2.10 o 
  -2  11   5        4.36        4.22      0.85 o 
  -1  11   5        9.28        8.34      0.83 o 
   0  11   5        4.93        1.72      0.72 o 
   1  11   5        7.61        8.40      1.15 o 
   2  11   5       37.87       31.27      1.96 o 
   3  11   5       45.57       44.51      2.41 o 
  -5  12   5        0.68        0.23      0.64 o 
  -4  12   5       11.87       11.40      1.27 o 
  -3  12   5       50.65       47.81      2.11 o 
  -2  12   5      463.96      464.45      7.03 o 
  -1  12   5        3.01        4.04      0.66 o 
   0  12   5        0.61        0.50      0.59 o 
   1  12   5        3.37        2.69      1.13 o 
   2  12   5        0.31        1.96      0.78 o 
   3  12   5        0.68        1.50      0.81 o 
  -5  13   5        0.98        3.07      0.90 o 
  -4  13   5       34.24       32.52      2.03 o 
  -3  13   5      244.88      236.90      6.59 o 
  -2  13   5        3.64        5.21      0.88 o 
  -1  13   5        5.07        4.97      0.87 o 
   0  13   5        0.83        0.71      0.60 o 
   1  13   5        5.85        8.06      1.13 o 
   2  13   5       47.47       41.71      2.68 o 
   3  13   5        0.52        0.44      1.04 o 
  -5  14   5        0.48        0.17      0.69 o 
  -4  14   5        4.25        5.55      1.11 o 
  -3  14   5      175.61      165.38      4.96 o 
  -2  14   5        3.64        4.23      0.87 o 
  -1  14   5       26.25       19.37      1.50 o 
   0  14   5       32.90       31.85      1.93 o 
   1  14   5        8.02       10.18      1.24 o 
   2  14   5        7.16        5.69      1.08 o 
   3  14   5        4.84        3.32      1.16 o 
  -5  15   5        3.40        4.04      0.99 o 
  -4  15   5       95.92       89.96      2.98 o 
  -3  15   5       19.09       19.77      1.62 o 
  -2  15   5      224.80      225.33      4.60 o 
  -1  15   5       29.12       21.43      3.37 o 
   0  15   5        0.17        0.43      0.84 o 
   1  15   5        1.39        1.16      0.66 o 
   2  15   5        6.08        7.04      1.18 o 
   3  15   5        1.05        0.64      0.84 o 
  -5  16   5        3.87        4.99      1.35 o 
  -4  16   5        2.14        1.95      0.75 o 
  -3  16   5        1.57        1.82      0.71 o 
  -2  16   5       83.75       74.54      2.55 o 
  -1  16   5        6.55        3.34      1.01 o 
   0  16   5       30.75       26.38      1.88 o 
   1  16   5        1.11        0.05      0.89 o 
   2  16   5        2.82        3.48      0.98 o 
  -4  17   5        0.80        2.30      0.87 o 
  -3  17   5       89.32       83.36      3.23 o 
  -2  17   5        0.17        0.16      0.55 o 
  -1  17   5        0.10        2.16      1.12 o 
   0  17   5       53.20       48.77      2.40 o 
   1  17   5        5.67        8.40      1.27 o 
   2  17   5        8.66        9.19      2.21 o 
  -4  18   5        5.27        8.12      1.20 o 
  -3  18   5        1.31        1.27      0.73 o 
  -2  18   5        3.77        7.15      1.33 o 
  -1  18   5       24.87       16.75      1.83 o 
   0  18   5        0.06       -0.02      0.77 o 
   1  18   5        8.18        9.57      1.39 o 
   2  18   5        0.00       -1.22      1.83 o 
  -4  19   5        0.16        0.21      0.72 o 
  -3  19   5        4.31        4.48      0.95 o 
  -2  19   5       10.93       11.65      1.61 o 
  -1  19   5        7.26        4.08      1.19 o 
   0  19   5       12.18       13.35      1.50 o 
   1  19   5        1.13        2.95      1.01 o 
   2  19   5        3.36        4.59      1.15 o 
  -4  20   5        0.41        1.05      0.83 o 
  -3  20   5        0.27        0.94      0.77 o 
  -2  20   5        1.21        0.85      0.93 o 
  -1  20   5        2.26        2.72      1.08 o 
   0  20   5        6.52        7.17      1.16 o 
   1  20   5       12.75       16.00      2.93 o 
  -3  21   5        0.00        0.97      0.80 o 
  -2  21   5        6.74        6.88      1.35 o 
  -1  21   5        0.02        0.03      1.13 o 
   0  21   5        0.17        1.89      0.96 o 
   1  21   5        3.91        6.08      1.37 o 
  -3  22   5        2.75        3.05      1.16 o 
  -2  22   5        7.21       10.68      1.57 o 
  -1  22   5        1.79        3.10      1.93 o 
   0  22   5        4.17        6.34      1.43 o 
  -2  23   5        0.33        0.18      0.93 o 
  -1  23   5        1.82        2.19      1.04 o 
   0  23   5        1.54        2.00      1.09 o 
  -6   0   6        6.81        6.66      1.74 o 
  -4   0   6      166.65      126.49      5.09 o 
  -2   0   6       85.29       83.51      4.97 o 
   0   0   6       61.45       60.13      2.54 o 
   2   0   6       15.01       11.70      2.75 o 
  -6   1   6        2.91        4.64      1.20 o 
  -5   1   6       58.41       51.35      2.52 o 
  -4   1   6       42.35       36.76      1.97 o 
  -3   1   6        1.44        0.97      0.42 o 
  -2   1   6        5.34        4.91      0.57 o 
  -1   1   6        0.99        0.67      0.44 o 
   0   1   6        0.68        0.66      0.55 o 
   1   1   6       19.46       23.73      2.30 o 
   2   1   6        0.00       -0.67      0.67 o 
   3   1   6       15.88       19.82      3.36 o 
  -6   2   6        0.07        0.72      0.79 o 
  -5   2   6       10.72        6.93      1.15 o 
  -4   2   6        5.98        7.30      1.02 o 
  -3   2   6        7.56        6.52      0.86 o 
  -2   2   6       39.77       34.59      1.32 o 
  -1   2   6       30.42       34.13      1.52 o 
   0   2   6       17.85       18.79      1.24 o 
   1   2   6       92.09       84.25      2.55 o 
   2   2   6       22.56       19.27      1.95 o 
   3   2   6        4.08        3.88      1.16 o 
  -6   3   6        0.04        0.58      0.99 o 
  -5   3   6        2.64        3.58      1.10 o 
  -4   3   6       90.46       70.30      2.87 o 
  -3   3   6       72.54       73.83      2.28 o 
  -2   3   6       99.42       93.32      2.89 o 
  -1   3   6        0.45        1.02      0.50 o 
   0   3   6        0.06        0.59      0.47 o 
   1   3   6       11.49       10.85      1.19 o 
   2   3   6       16.26       13.94      1.68 o 
   3   3   6        9.74       10.82      1.60 o 
  -6   4   6        5.62        6.66      1.41 o 
  -5   4   6       23.75       23.36      2.22 o 
  -4   4   6       11.91       10.71      1.46 o 
  -3   4   6      123.15      120.53      3.00 o 
  -2   4   6       88.13       79.98      2.00 o 
  -1   4   6      145.54      145.44      2.79 o 
   0   4   6        0.04        0.10      0.45 o 
   1   4   6        0.08        0.81      1.38 o 
   2   4   6        1.60        0.47      0.91 o 
   3   4   6        1.46        0.12      1.21 o 
  -6   5   6        1.21        0.42      0.89 o 
  -5   5   6       33.71       31.65      2.69 o 
  -4   5   6        0.00        0.24      0.63 o 
  -3   5   6      120.40      116.79      3.31 o 
  -2   5   6      264.90      233.08      3.99 o 
  -1   5   6       87.44       80.05      2.04 o 
   0   5   6        0.05        0.59      0.57 o 
   1   5   6       10.06       10.25      1.17 o 
   2   5   6        5.20        3.56      1.16 o 
   3   5   6       22.27       25.39      3.51 o 
  -6   6   6        0.95        1.10      1.04 o 
  -5   6   6       21.52       25.66      2.31 o 
  -4   6   6        0.86        1.15      0.64 o 
  -3   6   6        5.33        5.88      0.92 o 
  -2   6   6      763.09      741.13      8.44 o 
  -1   6   6       17.71       18.01      1.16 o 
   0   6   6       12.57       16.39      1.40 o 
   1   6   6       37.16       41.31      3.13 o 
   2   6   6        1.43        1.35      1.25 o 
   3   6   6        3.61        3.81      2.24 o 
  -6   7   6        5.11        7.05      2.86 o 
  -5   7   6       22.58       19.24      2.03 o 
  -4   7   6        4.69        3.24      0.80 o 
  -3   7   6      108.98      110.30      2.99 o 
  -2   7   6      339.48      341.69      6.01 o 
  -1   7   6       11.43       12.09      1.01 o 
   0   7   6        5.02        6.02      0.95 o 
   1   7   6        4.78        4.41      0.92 o 
   2   7   6        0.09        0.08      0.64 o 
   3   7   6       14.22       14.35      1.88 o 
  -6   8   6       13.63       18.59      2.19 o 
  -5   8   6        0.63        1.19      0.83 o 
  -4   8   6       42.59       43.92      2.23 o 
  -3   8   6       38.61       44.52      2.06 o 
  -2   8   6       60.18       56.08      2.44 o 
  -1   8   6      175.35      169.57      3.18 o 
   0   8   6       36.11       35.15      1.98 o 
   1   8   6        3.13        4.20      0.92 o 
   2   8   6        1.98        2.07      0.81 o 
   3   8   6        1.79        0.87      1.09 o 
  -5   9   6        3.64        6.12      1.28 o 
  -4   9   6       11.97       14.71      2.22 o 
  -3   9   6        5.04        4.17      0.87 o 
  -2   9   6       44.38       38.87      1.86 o 
  -1   9   6       77.13       73.58      2.04 o 
   0   9   6       10.02        9.41      1.17 o 
   1   9   6       34.51       36.55      2.15 o 
   2   9   6        0.24       -0.18      0.91 o 
   3   9   6        2.12        0.28      1.14 o 
  -5  10   6        0.79        1.93      0.99 o 
  -4  10   6        1.88        2.59      0.79 o 
  -3  10   6        0.19       -0.08      0.57 o 
  -2  10   6       43.98       48.10      2.16 o 
  -1  10   6        2.80        4.48      0.84 o 
   0  10   6       22.25       29.19      2.20 o 
   1  10   6       15.06       12.69      1.38 o 
   2  10   6        6.18        5.43      2.03 o 
   3  10   6        3.10        4.11      1.35 o 
  -5  11   6        4.21        5.98      1.28 o 
  -4  11   6       29.16       30.54      2.04 o 
  -3  11   6        0.57        1.79      0.67 o 
  -2  11   6       12.47       13.36      1.30 o 
  -1  11   6       17.81       20.73      1.57 o 
   0  11   6       94.42       92.61      3.73 o 
   1  11   6        8.29        7.83      1.14 o 
   2  11   6       11.87       12.38      1.94 o 
  -5  12   6        9.97       15.03      1.88 o 
  -4  12   6       14.66       16.97      1.62 o 
  -3  12   6       57.63       60.98      2.37 o 
  -2  12   6       14.28       15.18      1.39 o 
  -1  12   6       47.32       41.25      2.04 o 
   0  12   6        0.61        0.80      0.66 o 
   1  12   6        0.66        1.10      0.79 o 
   2  12   6        4.12        5.20      1.12 o 
  -5  13   6        0.10        1.07      0.79 o 
  -4  13   6        7.45        8.50      1.18 o 
  -3  13   6       27.31       28.42      1.91 o 
  -2  13   6       33.06       32.06      1.92 o 
  -1  13   6       75.80       68.71      2.44 o 
   0  13   6       12.12       11.47      1.44 o 
   1  13   6       47.75       42.54      2.34 o 
   2  13   6        3.86        4.48      1.07 o 
  -5  14   6        0.99        0.93      1.30 o 
  -4  14   6        8.59       11.40      1.35 o 
  -3  14   6       29.99       33.31      2.07 o 
  -2  14   6        4.56        6.08      0.98 o 
  -1  14   6       25.88       30.70      2.30 o 
   0  14   6        3.22        3.18      0.91 o 
   1  14   6        6.54        7.79      1.19 o 
   2  14   6        0.93        2.15      0.89 o 
  -4  15   6        1.32        1.20      0.96 o 
  -3  15   6       18.27       18.88      2.69 o 
  -2  15   6        2.10        4.74      1.20 o 
  -1  15   6       28.68       29.45      2.33 o 
   0  15   6       24.06       19.26      1.72 o 
   1  15   6        3.79        2.22      0.90 o 
   2  15   6        1.34        1.68      0.94 o 
  -4  16   6        4.12        3.93      0.92 o 
  -3  16   6        7.49        8.25      1.13 o 
  -2  16   6      108.35      105.51      3.77 o 
  -1  16   6       76.73       82.35      3.35 o 
   0  16   6        0.12        0.13      0.71 o 
   1  16   6        2.63        3.21      0.95 o 
  -4  17   6        2.81        5.22      1.50 o 
  -3  17   6        5.54        5.10      0.98 o 
  -2  17   6      120.65      125.05      5.13 o 
  -1  17   6        2.19        4.42      2.13 o 
   0  17   6        0.97        1.58      0.84 o 
   1  17   6        0.05       -0.76      0.77 o 
  -4  18   6        5.17        5.88      1.11 o 
  -3  18   6       31.04       32.33      2.19 o 
  -2  18   6       23.21       25.49      2.26 o 
  -1  18   6       52.72       47.99      2.98 o 
   0  18   6        2.87        3.15      1.45 o 
   1  18   6        0.48        0.33      0.83 o 
  -3  19   6       28.79       31.10      2.56 o 
  -2  19   6        0.64        3.01      1.06 o 
  -1  19   6       35.19       40.91      2.85 o 
   0  19   6        2.99        5.71      1.13 o 
  -3  20   6        0.02        0.87      0.83 o 
  -2  20   6       20.05       20.38      2.09 o 
  -1  20   6        1.48        1.74      0.97 o 
   0  20   6        2.01        2.87      1.15 o 
  -2  21   6        5.41        5.69      1.27 o 
  -1  21   6        0.00        0.55      0.82 o 
  -5   0   7        1.89        1.61      1.68 o 
  -3   0   7       38.63       33.67      3.86 o 
  -1   0   7      209.39      195.85      5.58 o 
   1   0   7        0.09       -0.63      1.35 o 
  -5   1   7       20.98       18.19      3.03 o 
  -4   1   7        0.33       -0.75      0.95 o 
  -3   1   7       11.28       10.79      1.32 o 
  -2   1   7      193.13      187.83      4.37 o 
  -1   1   7        9.91       12.18      1.95 o 
   0   1   7       75.04       73.10      2.30 o 
   1   1   7        5.20        3.36      1.36 o 
   2   1   7        0.62        1.93      1.34 o 
  -5   2   7        7.31        7.98      1.42 o 
  -4   2   7       24.25       25.23      2.08 o 
  -3   2   7       12.91       10.48      1.10 o 
  -2   2   7       76.13       71.04      2.25 o 
  -1   2   7      142.78      142.79      3.31 o 
   0   2   7       10.26       10.08      1.34 o 
   1   2   7        4.89        6.26      1.59 o 
   2   2   7        4.80        6.34      1.70 o 
  -5   3   7        0.65        1.01      0.83 o 
  -4   3   7        4.43        6.28      1.13 o 
  -3   3   7       75.03       67.13      2.28 o 
  -2   3   7        1.79        2.97      0.63 o 
  -1   3   7      522.47      511.63      6.56 o 
   0   3   7        1.05        0.97      0.76 o 
   1   3   7        2.50        1.37      1.60 o 
   2   3   7       16.87       19.30      2.55 o 
  -5   4   7        2.54        1.97      1.36 o 
  -4   4   7      138.87      121.19      3.94 o 
  -3   4   7       23.22       22.32      1.58 o 
  -2   4   7       89.60       89.14      2.26 o 
  -1   4   7       98.43      105.81      2.54 o 
   0   4   7       27.43       27.98      1.84 o 
   1   4   7        2.64        1.84      1.13 o 
   2   4   7        3.23        2.95      2.00 o 
  -5   5   7        4.68        4.49      1.33 o 
  -4   5   7       14.07       11.32      1.49 o 
  -3   5   7       76.62       66.60      3.57 o 
  -2   5   7       30.44       29.70      1.48 o 
  -1   5   7        7.73        6.89      0.84 o 
   0   5   7       63.78       67.15      2.46 o 
   1   5   7        3.32        2.36      1.63 o 
   2   5   7        3.62        3.22      1.24 o 
  -5   6   7        1.34        3.18      1.08 o 
  -4   6   7        6.39        4.58      1.13 o 
  -3   6   7       29.90       27.44      1.80 o 
  -2   6   7        5.59        5.83      0.90 o 
  -1   6   7        4.67        4.50      0.89 o 
   0   6   7       14.13       15.59      1.62 o 
   1   6   7        0.23        0.48      0.76 o 
   2   6   7        6.48        6.32      2.57 o 
  -5   7   7        0.08        0.07      1.02 o 
  -4   7   7       14.09       12.94      1.56 o 
  -3   7   7        0.05       -0.01      0.55 o 
  -2   7   7       16.21       18.83      1.46 o 
  -1   7   7        2.68        3.00      0.92 o 
   0   7   7       34.67       38.27      2.17 o 
   1   7   7        3.23        3.33      0.97 o 
   2   7   7        1.30        0.59      1.16 o 
  -5   8   7        0.32        1.26      0.90 o 
  -4   8   7        1.88        0.97      0.73 o 
  -3   8   7       28.95       28.67      1.88 o 
  -2   8   7       15.85       16.81      1.40 o 
  -1   8   7       15.96       15.33      1.37 o 
   0   8   7        2.67        3.09      0.90 o 
   1   8   7        6.98        6.32      1.15 o 
   2   8   7        0.22        0.28      1.27 o 
  -5   9   7        5.74        8.80      1.44 o 
  -4   9   7        8.84        9.81      1.26 o 
  -3   9   7        0.00       -0.04      0.59 o 
  -2   9   7       38.23       40.21      2.07 o 
  -1   9   7       29.31       30.00      1.91 o 
   0   9   7        0.49        2.01      0.77 o 
   1   9   7       27.76       31.37      2.18 o 
   2   9   7        4.09        5.30      1.52 o 
  -5  10   7        4.12        4.69      1.18 o 
  -4  10   7        0.78        0.70      0.76 o 
  -3  10   7        0.65        0.72      0.65 o 
  -2  10   7        0.12        0.50      0.59 o 
  -1  10   7        7.54       11.08      1.29 o 
   0  10   7        1.90        2.33      1.06 o 
   1  10   7        0.55        0.23      0.66 o 
   2  10   7        2.19        2.62      0.99 o 
  -5  11   7       38.51       57.31      3.40 o 
  -4  11   7        0.29        0.04      0.66 o 
  -3  11   7       33.92       38.87      2.22 o 
  -2  11   7       11.96        9.26      1.36 o 
  -1  11   7        3.18        3.36      0.86 o 
   0  11   7       11.40       10.51      1.68 o 
   1  11   7       14.17       14.29      2.61 o 
  -4  12   7        2.22        2.67      0.82 o 
  -3  12   7        0.61        1.20      1.00 o 
  -2  12   7        2.71        4.32      1.30 o 
  -1  12   7        0.79        1.17      0.79 o 
   0  12   7        2.87        2.54      0.95 o 
   1  12   7        0.68        1.72      0.87 o 
  -4  13   7        0.91        2.14      0.81 o 
  -3  13   7       16.48       18.75      1.68 o 
  -2  13   7       11.33       14.37      1.70 o 
  -1  13   7       12.78       14.04      1.67 o 
   0  13   7       28.33       27.78      2.04 o 
   1  13   7        1.20        2.24      1.09 o 
  -4  14   7        3.26        5.63      1.05 o 
  -3  14   7        2.23        2.40      1.44 o 
  -2  14   7        1.37        1.86      0.82 o 
  -1  14   7        5.71        7.47      1.38 o 
   0  14   7        2.70        3.17      0.98 o 
   1  14   7        6.63        6.19      1.47 o 
  -4  15   7        6.11       10.43      1.38 o 
  -3  15   7       28.04       34.89      2.26 o 
  -2  15   7        6.78        8.31      1.39 o 
  -1  15   7        0.69        2.01      0.90 o 
   0  15   7       11.43       13.60      1.59 o 
  -3  16   7       18.47       21.26      2.11 o 
  -2  16   7        0.38        1.34      0.99 o 
  -1  16   7        4.94        6.27      1.67 o 
   0  16   7       13.37       17.27      1.71 o 
  -3  17   7        7.50       10.94      2.00 o 
  -2  17   7       18.65       26.93      2.47 o 
  -1  17   7        0.08        1.71      1.28 o 
   0  17   7        8.53       12.38      1.51 o 
  -2  18   7        0.04       -0.12      1.13 o 
  -1  18   7        0.01        2.91      2.13 o 
  -4   0   8        0.36        4.93      1.93 o 
  -2   0   8       15.38       14.70      1.93 o 
  -5   1   8       16.43       16.57      2.45 o 
  -4   1   8       22.31       25.30      3.66 o 
  -3   1   8       48.46       51.81      3.07 o 
  -2   1   8       55.02       52.54      2.12 o 
  -1   1   8        1.93        2.05      0.70 o 
   0   1   8       11.83       14.77      2.44 o 
   1   1   8        3.69        5.06      1.73 o 
  -5   2   8        0.23        2.76      1.39 o 
  -4   2   8        8.85        6.65      1.53 o 
  -3   2   8        1.03        0.76      1.24 o 
  -2   2   8       24.49       22.96      1.62 o 
  -1   2   8      130.28      130.05      3.41 o 
   0   2   8        2.62        4.57      2.13 o 
   1   2   8       42.38       47.23      5.51 o 
  -5   3   8        2.17        1.39      1.19 o 
  -4   3   8        0.11       -0.87      0.87 o 
  -3   3   8        3.54        3.12      0.96 o 
  -2   3   8       13.35       14.93      1.56 o 
  -1   3   8       80.41       83.62      3.83 o 
   0   3   8        4.94        6.22      1.20 o 
   1   3   8        0.00        0.64      1.23 o 
  -5   4   8        0.10        0.18      1.12 o 
  -4   4   8        0.87        1.48      1.07 o 
  -3   4   8        1.25        0.87      0.84 o 
  -2   4   8        1.59        2.10      0.70 o 
  -1   4   8        0.08        1.35      0.85 o 
   0   4   8       17.52       19.06      3.44 o 
   1   4   8       24.14       29.38      3.24 o 
  -4   5   8        0.50        1.24      1.08 o 
  -3   5   8        0.01        0.45      0.82 o 
  -2   5   8       68.72       73.07      4.92 o 
  -1   5   8       10.69       11.97      1.53 o 
   0   5   8        2.20        2.18      0.97 o 
   1   5   8        0.10        0.02      1.29 o 
  -4   6   8        0.21        0.62      0.81 o 
  -3   6   8        8.85        9.27      1.11 o 
  -2   6   8       26.09       25.88      2.04 o 
  -1   6   8        9.03        9.12      1.53 o 
   0   6   8       29.22       27.98      2.22 o 
   1   6   8        0.65        0.25      1.61 o 
  -4   7   8        2.59        1.97      0.92 o 
  -3   7   8       16.93       16.33      1.52 o 
  -2   7   8       11.04       13.11      1.67 o 
  -1   7   8        0.15        0.09      0.75 o 
   0   7   8        0.01        1.57      0.95 o 
   1   7   8        6.55        6.35      2.54 o 
  -4   8   8       25.67       37.30      2.69 o 
  -3   8   8       37.18       39.37      3.23 o 
  -2   8   8       16.15       16.45      1.73 o 
  -1   8   8       11.87       11.93      1.76 o 
   0   8   8        0.03        1.58      0.80 o 
  -4   9   8       10.25        8.26      1.40 o 
  -3   9   8       10.42       11.30      1.32 o 
  -2   9   8        0.55        2.47      0.88 o 
  -1   9   8        1.17        2.23      0.81 o 
   0   9   8        0.11        0.62      1.35 o 
  -4  10   8        1.74        2.13      0.86 o 
  -3  10   8        3.84        4.25      1.32 o 
  -2  10   8       18.70       20.36      2.25 o 
  -1  10   8        0.12        0.57      0.79 o 
   0  10   8        2.95        4.52      1.55 o 
  -3  11   8        0.15        0.21      1.45 o 
  -2  11   8        1.11        2.89      1.00 o 
  -1  11   8        2.37        3.92      1.43 o 
   0  11   8        1.39        3.67      1.08 o 
  -3  12   8       11.37       12.24      1.61 o 
  -2  12   8        0.96        2.79      0.99 o 
  -1  12   8        1.67        2.31      1.03 o 
  -3  13   8        1.81        4.85      1.14 o 
  -2  13   8        2.68        5.73      1.21 o 
  -1  13   8        3.07        4.39      1.76 o 
  -2  14   8       15.83       23.14      2.39 o 
  -3   0   9        0.41        0.47      1.39 o 
  -1   0   9        8.62       12.18      3.09 o 
  -3   1   9        0.37        0.69      1.01 o 
  -2   1   9        6.23        6.19      1.00 o 
  -1   1   9       59.96       64.84      7.05 o 
  -3   2   9        0.69        1.91      1.18 o 
  -2   2   9        7.74        8.61      1.15 o 
  -1   2   9        1.22        0.77      1.15 o 
  -3   3   9        0.35        0.02      0.94 o 
  -2   3   9        1.84        1.86      0.87 o 
  -1   3   9        2.24        2.66      0.97 o 
  -3   4   9       16.54       22.32      2.51 o 
  -2   4   9        0.36       -0.38      0.97 o 
  -1   4   9       12.86       13.53      1.64 o 
  -3   5   9        0.00        1.31      0.90 o 
  -2   5   9        6.14        7.71      1.66 o 
  -1   5   9        0.28        1.42      1.15 o 
  -2   6   9        2.29        2.46      1.21 o 
  -2   7   9        0.94        0.51      1.10 o 
                                                 
